# Supplementary material for: Milk Disposition Kinetics, Residue and Efficacy of Rifaximin After Intramammary Administration in Lactating Cow
Source: Antibiotics (Basel). 2025 Dec 1;14(12):1203. doi: 10.3390/antibiotics14121203 (PMC12730011; doi:10.3390/antibiotics14121203)
Supplement: Supplementary file 1 [file antibiotics-14-01203-s001.zip]

Archive with 1 entries (1 files):
- antibiotics-3907085-supplementary.pdf
